# Supplementary material for: REM sleep is associated with distinct global cortical dynamics and controlled by occipital cortex
Source: Nat Commun. 2022 Nov 12;13:6896. doi: 10.1038/s41467-022-34720-9 (PMC9653484; doi:10.1038/s41467-022-34720-9)
Supplement: Supplementary file 10 — Source Data [file 41467_2022_34720_MOESM10_ESM.xlsx]

## Sheet: Fig.1e
	wake															NREM															REM
RSPd	1.39805	1.25792	1.27731	1.33466	1.17563	1.56402	1.30163	1.22381	1.12759	1.4384	1.33149	1.30123	1.13256	1.12602	1.56073	0.1521	0.03917	0.50432	0.08769	-0.60581	-1.09239	-0.04528	0.5802	-0.35286	-0.88437	-0.88123	0.56117	-0.56607	0.33294	-0.97467	-1.02079	-0.62695	-0.77531	-0.7447	-1.04405	-0.77458	-0.6491	-0.77913	-0.75333	-0.86462	-1.02301	-0.76148	-0.63881	-0.77903	-0.86954
RSPl	0.93212	0.99582	0.98432	1.13636	-0.04295	1.06553	0.73995	0.94186	1.37327	0.75051	0.73988	0.66653	1.03001	1.03803	0.93335	0.41999	0.5565	0.92886	0.46639	0.62767	-0.4194	0.6904	0.99727	-0.43251	-0.21033	-0.3839	0.98908	-0.12873	0.43491	-0.30124	-0.96052	-1.01345	-1.05584	-0.88875	-0.85338	-0.90515	-0.93685	-1.03988	-0.89474	-0.94718	-0.91558	-0.95391	-0.98145	-0.82611	-0.96373
VISp	-0.2683	0.43289	-0.13419	0.6837	-0.82218	0.03859	0.33458	0.02395	0.93169	0.12183	-0.26385	0.33973	0.31412	0.83251	0.14766	1.01071	0.76548	0.82517	0.58891	1.38326	0.59364	1.13706	0.84308	0.00721	0.34535	0.60149	0.98088	0.37347	0.3393	0.38946	-0.78612	-0.95468	-0.69975	-0.78778	-0.84799	-0.9358	-0.98878	-0.71233	-0.82463	-1.00029	-0.95937	-0.9029	-0.7865	-0.72042	-0.80302
VISs	0.44408	0.84346	0.74737	0.62166	0.11141	0.3003	0.98543	1.03157	0.42611	-1.07498	-0.41783	1.03413	0.52296	0.8132	-0.41945	0.53767	0.56568	0.6891	1.00864	0.43688	0.41733	0.65102	0.64266	0.62044	1.24725	0.66526	0.795	0.33412	0.75535	0.98946	-0.67478	-0.88303	-0.75618	-0.93987	-0.54564	-0.82144	-0.88967	-0.74067	-0.78506	-0.65944	-0.66514	-0.88365	-0.81097	-0.89561	-0.85288
SSl	0.05894	-0.04463	0.22877	-0.40244	0.47011	-0.42508	0.25777	0.33722	-0.82306	-0.66792	-0.65539	0.51174	-0.17798	-0.05446	-0.27534	0.43638	0.73703	0.5924	1.01493	-0.35084	0.91781	0.5874	0.49346	1.55594	0.73265	0.75717	0.48961	0.72649	0.93359	0.51853	-0.35182	-0.43327	-0.52742	-0.47116	-0.06514	-0.41945	-0.47457	-0.49943	-0.38271	-0.2895	-0.25911	-0.50396	-0.52484	-0.5395	-0.40995
SSu	-1.46454	-1.24174	-1.13129	-0.6431	-0.98132	-1.43572	-1.15195	-1.09597	-0.49816	-0.93295	-1.344	-1.02502	-1.11799	-0.60477	-1.30164	0.47756	0.4496	-0.04726	0.06923	0.84159	1.12335	0.24511	-0.09642	0.4647	0.71357	1.10596	-0.22955	0.83667	0.19593	1.02172	0.41821	0.40736	0.34292	0.24	0.05719	0.41676	0.38886	0.31018	0.10538	0.30175	0.39912	0.43613	0.24944	0.18899	0.40709
SSb	-0.77173	-1.30559	-1.26093	-1.24932	0.01666	-0.7358	-1.36539	-1.0443	-0.9515	-0.89058	-0.68453	-1.33357	-1.63118	-1.25775	-1.14706	0.02559	0.16153	-0.23091	-0.06401	-0.17502	0.45653	-0.06771	-0.22993	0.64691	0.60771	0.45005	-0.6038	1.2501	0.36878	0.77866	0.39106	0.62507	0.51068	0.58135	0.43009	0.45522	0.6993	0.43242	0.35781	0.47263	0.49812	0.81671	0.42684	0.45709	0.5924
MOp	-1.19133	-1.11662	-1.26341	-1.38871	-1.50328	-1.0445	-1.18752	-1.46387	-1.38648	-0.17816	-0.3259	-1.23195	-0.85456	-1.47471	-0.55024	-0.69666	-1.06803	-1.6565	-1.17267	-0.09275	-0.05033	-1.224	-1.71979	-0.51383	-0.63266	-0.26478	-1.42661	-0.85262	-1.27982	-0.51217	1.32499	1.43172	1.78258	1.53039	2.08908	1.39249	1.46244	1.77521	1.55364	1.66877	1.45408	1.4579	1.78953	1.59919	1.61445
MOs	0.86269	0.17849	0.55205	-0.0928	1.57592	0.67265	0.08551	0.04573	-0.19947	1.43386	1.62013	-0.26282	0.78205	-0.41807	1.05198	-2.36334	-2.20696	-1.60518	-1.99912	-2.06498	-1.94653	-1.974	-1.51053	-1.996	-1.91917	-2.05003	-1.55579	-1.97341	-2.08097	-1.90975	1.65978	1.44723	1.17832	1.48052	0.77984	1.59196	1.38838	1.25364	1.62364	1.31788	1.47087	1.29517	1.27676	1.51539	1.28519

## Sheet: Fig.3c
	PC1															P value
wake	-0.00229	-0.0041	-0.0035	-0.00349	8.18115e-05	-0.00265	-0.00307	-0.00317	-0.00421	-0.00283	-0.00277	-0.00465	-0.00407	-0.00542	-0.00421	2.8556e-06
NREM	-0.00112	-0.000690452	-0.00168	-0.00083113	-0.00031072	0.000431754	-0.000999289	-0.00178	0.000634283	0.000982461	0.000779775	-0.00153	0.000595249	-0.000665399	0.000453617		6.10352e-05
REM	0.02237	0.01357	0.01186	0.01369	0.00139	0.02857	0.01434	0.01243	0.01948	0.01485	0.01962	0.01428	0.01942	0.01324	0.01499
	PC2															P value
wake	-0.00289	-0.0014	-0.00222	-0.00292	-0.000207537	-0.00139	0.00114	-0.0014	-0.00442	-0.00511	-0.00263	0.00164	-0.00327	-0.00328	-0.00532	0.000427246
NREM	0.0011	0.00138	0.00105	0.00192	0.000341382	0.00133	0.000871044	0.000619574	0.00283	0.00589	0.00155	0.000772504	0.00286	0.00187	0.00255		6.10352e-05
REM	-0.000561186	-0.00882	-0.00426	-0.00479	-0.000455174	-0.00815	-0.00834	-0.00298	-0.00656	-0.00274	-0.00472	-0.00739	-0.01611	-0.00585	-0.00469
	PC3															P value
wake	0.00459	0.00369	0.00523	0.00131	0.000950413	0.0027	0.00578	0.00478	-0.00235	0.00161	0.00449	0.00727	0.00398	0.000502458	0.00662	2.094e-05
NREM	-0.00152	-0.00133	-0.00162	-0.00136	-0.00106	-0.00177	-0.00223	-0.00153	0.000713669	-0.00285	-0.00262	-0.000984535	-0.00232	-0.00193	-0.00295		6.999e-07
REM	0.00233	0.00551	0.00564	0.00701	-0.000327132	0.00714	0.00676	0.00532	0.0068	0.00724	0.00812	0.00302	0.00778	0.01265	0.00148
	PC4															P value
wake	-7.18689e-05	-0.00282	-0.00232	-0.00197	0.000241037	0.00217	-0.00369	-0.00286	-0.0033	-0.000828491	-0.00262	-0.00359	-0.000396993			0.264757
NREM	-0.00122	-0.0011	-0.00173	-0.0012	-0.00062298	-0.00198	-0.000285257	-0.00165	0.000291135	-0.00097258	-0.00138	-0.000151798	-0.000951449				0.000244141
REM	0.01474	0.01233	0.01105	0.01293	0.00177	0.01592	0.00932	0.01164	0.01654	0.01193	0.0112	0.00775	0.01396
	PC5															P value
wake	-0.00431	-0.00206	-0.00435	-0.00226	-0.000971679	-0.00337	-0.00188	-0.00113	0.00517	-0.00334	0.000345618	-9.66193e-05	-0.000887617	-0.00441		0.0418701
NREM	0.000645741	0.00017239	7.99855e-05	0.000487209	0.00051725	0.0014	0.000147661	-0.000625144	-0.00282	0.00246	-0.000312018	-4.19659e-05	-0.00126	0.00122			4.78782e-05
REM	0.008	0.00354	0.00355	0.00353	0.00412	0.01492	0.00397	0.00522	0.00351	0.00869	0.00237	0.000814317	0.0078	0.00813
																paired t test
																signed rank test

## Sheet: Fig.4e
PC1rem coef	eeg theta/delta
0.49957	0.0047
0.64992	-0.000131621
0.76339	-0.00297
0.81112	0.00435
0.87178	0.00792
1.09812	0.01063
1.25007	0.02231
1.62207	0.02578
1.64605	0.02826
1.72519	0.02488
1.42232	0.01031
1.17712	0.02141
0.98676	0.01566
0.86234	0.00872
0.87994	0.01338
1.14231	0.00329
1.51099	0.01024
1.58189	0.02061
1.49496	0.01637
1.5795	0.02141
1.97801	0.0252
2.11847	0.02152
2.25977	0.02477
2.4638	0.00204
2.51821	0.00489
2.12048	0.01517
1.61635	0.00612
1.30072	0.0025
1.5448	0.00214
1.42077	0.01704
1.40514	0.01296
1.4549	0.00446
2.03374	0.00823
2.61477	0.01462
2.43096	-0.00326
1.9718	0.00997
1.45896	0.01675
1.71794	-0.00316
1.91872	0.01578
1.99025	0.0162
1.97642	0.00798
2.19759	0.0119
2.21943	0.00883
1.74569	0.00991
1.16029	0.01229
0.87162	0.00601
0.64292	0.00889
0.45139	0.00187
0.47678	-0.00541
0.56643	-0.00643
0.69971	-0.00652
0.64538	-0.00976

## Sheet: Fig.5b
	wake	NREM	REM
PC1rem coef	-0.0766753	-0.0541931	0.518445
	-0.134198	-0.0477576	0.377901
	-0.115455	-0.0758424	0.337422
	-0.122139	-0.0581789	0.378509
	-0.189495	-0.0835168	0.419082
	-0.0637029	-0.00979703	0.575227
	-0.12917	-0.0549315	0.395375
	-0.111589	-0.0749186	0.347244
	-0.10332	-0.0190515	0.472739
	-0.0899112	-0.0303429	0.361112
	-0.0408879	-0.00810964	0.41339
	-0.169476	-0.0721936	0.409807
	-0.0882892	-0.0254273	0.510178
	-0.184507	-0.0533428	0.365572
	-0.16264	-0.0216841	0.398592
P value	1.1966e-14
(paired t test)		5.1208e-14

## Sheet: Fig.5d
	rem-like state %															P value			(signed rank test)
wake	0.42956	0.11169	0.18896	0.25334	0.10601	0.3913	0.22899	0.15476	0.24708	0.26488	0.58735	0.04136	0.37019	0.09987	0.14286	6.10352e-05		6.10352e-05
nrem	0.47523	0.44219	0.36103	0.40226	0.35863	0.63746	0.41258	0.33675	0.5205	0.44644	0.73245	0.38082	0.63771	0.41694	0.47697		6.10352e-05
rem	1	0.9958	0.97662	0.92602	0.90483	1	0.98138	0.96937	0.99105	0.85513	1	0.99389	0.9967	0.94912	0.84574

## Sheet: Fig.5i
cc
0.393733
0.512073
0.422306
0.596625
0.455929
0.409807
0.629651
0.385978
0.506796
0.406174
0.458646
0.463839
0.460051
0.4342
0.556192

## Sheet: Fig.5j
peak time(s)
1
-0.9
1.2
2.1
-2.4
-3.6
0.5
0.4
0.4
-0.8
-1.6
-0.1
-2
3.3
-3

## Sheet: Fig.6b
	PC1 rem coef															P value
NREM	-0.08803	0.04162	-0.05765	0.00561	-0.0154	0.08114	-0.07257	-0.04527	0.06486	0.04943	0.07352	-0.11073	0.03948	0.00288	-0.04778	0.0357139	7.21058e-05
preREM	0.16179	0.01418	-0.05025	0.00196	0.08149	0.1137	0.00428	0.01046	0.09786	-0.06945	0.04306	0.01264	0.05338	0.1529	0.14969
REM	0.53088	0.16323	0.0583	0.18108	0.25499	0.38931	0.09911	0.05164	0.24103	0.16036	0.14128	0.13123	0.3446	0.23344	0.55947
																(paired t test)

## Sheet: Fig.6e
	PC1 rem coef										P value	(paired t test)
NREMa	0.02617	0.01109	-0.00287	-0.02638	-0.04682	0.04603	0.03806	0.06397	-0.02155	0.06441	0.0113836
NREMb	-0.06087	-0.00712	-0.02864	-0.00122	-0.05091	0.000325819	0.02774	-0.01933	-0.06932	-0.00196

## Sheet: Fig.6g
	NW1	NR1	NW2	NR2		statistical analysis for Fig.6g
REM-like state%	0.02488	0.07463	0.14925	0.46269		One-way ANOVA with Tukey multiple comparition tests
	0	0.06468	0	0.16418			Goups	Significance	P value
	0.11443	0.10945	0.0398	0.15423
	0.0995	0.02985	0.0398	0.12438		REM-like state%	NR2 vs NR1	**	0.00196
	0.0995	0.0597	0.13433	0.24876			NW1 vs NR1	*	0.04387
	0	0.13433	0	0.10448			NW1 vs NR2	***	<1E-10
	0.00995	0.24876	0.06965	0.05473			NW2 vs NR1	ns	0.66496
	0.0398	0.0995	0.06965	0.07463			NW2 vs NR2	***	1.0012e-05
	0.08458	0.08458	0.00995	0.1194			NW2 vs NW1	ns	0.41083
	0.0398	0.18408	0.06965	0.18905
	0	0.0995	0.04975	0.09453
	0	0.10448	0	0.05473
	0.19403	0.04975	0.03483	0.0796
	0.06965	0.0597	0.04975	0.09453
	0.04478	0.15423	0.09453	0.22886
	0.04975	0.09453	0.1194	0.20398
	0.04975	0.13433	0	0.09453
	0.06468	0.1393	0.06468	0.22388
	0.09453	0.21891	0.14428	0.20896
	0.02985	0.12438	0.1194	0.30846
	0.0796	0.1592	0.1393	0.17413
	0.09453	0.04975	0.03483	0.20398
	0.0796	0.12438	0	0.199
	0.03483	0.1194	0.23881	0.15423
	0.01493	0.15423	0.15423	0.36816
	0.1194	0.14925	0.21891	0.1592
	0.03483	0.25373	0.0199	0.06468
	0.20398	0.26368	0.199	0.1791
	0.16418	0.08458	0.03483	0.35821
	0.1393	0.0398	0.27861	0.23383
	0	0.14428	0.00498	0.22388
	0	0.0796	0.18408	0.1393
	0.0796	0.06468	0.0199	0.14925
	0.0597	0.0398	0.11443	0.1791
	0.1393	0.08458	0.0995	0.1592
	0.04478	0.1791	0.1592	0.0796
	0.16915	0.0796	0.12935	0.03483
	0.0199	0.0398	0.06468	0.06468
	0.0398	0.18408	0.14428	0.21891
	0.28856	0.07463	0.0995	0.11443
	0.24378	0.08955	0.21393	0.1194
	0.17413	0.12438	0.22388	0.15423
	0.06468	0.11443	0.05473	0.22886
	0.16915	0.06965	0.14428	0.23383
	0.14925	0	0.10945	0.04478
	0.199	0.12935	0.23881	0.06468
	0	0.08458	0.03483	0.22886
	0.0199	0	0.02985	0
	0.00995	0.1194	0.07463	0.0796
	0.13433	0.14428	0.57214	0.0597
	0.06965	0.10448	0.00498	0.18408
	0.01493	0.24876	0.14428	0.1791
	0.17413	0.12438	0.10448	0.15423
	0	0.10945	0.01493	0.12935
	0.01493	0.1194	0.08458	0.1194
	0	0	0	0
	0	0.1791	0.02488	0.1592
	0	0.12935	0.1791	0.18408
	0.14428	0.0199	0.10448	0.28358
	0.03483	0.11443	0.18408	0.17413
	0.0995	0.06965	0.17413	0.15423
	0.11443	0.10945	0.1393	0.19403
	0	0.10945	0.20896	0.08458
	0.04975	0.12438	0.1194	0.21393
	0.1194	0.12438	0.10945	0.08458
	0.07463	0.20896	0.1194	0.12935
	0	0.13433	0.0199	0.12438
	0.01493	0.18905	0.00995	0.24378
	0.0199	0.10945	0	0.14428
	0.02488	0.22388	0	0.21393
	0	0.16915	0	0.16418
	0.00498	0.20398	0.03483	0.41791
	0.07463	0.21891	0.02985	0.61692
	0.0995	0.10945	0.10448	0.27363
	0.21891		0.04478
	0.00995		0.05473
	0.04975		0.16915
	0.12438		0.1194
	0.10945		0.0597
	0.28358		0.02985
	0.08458		0.06965
	0.22388		0.22886
	0.25373		0.50249
	0.1791		0.24378
	0.21393		0

[truncated: 26 more sheets: Fig.6i, Fig.7c, Fig.7d, Fig.7e, Fig.7h, Fig.7i, Fig.7l, SI Fig.3b, SI Fig.3e, SI Fig.4b, SI Fig.5b, SI Fig.7c, SI Fig.8a, SI Fig.8b, SI Fig.8c, SI Fig.9a, SI Fig.9b, SI Fig.9c, SI Fig.10a, SI Fig.10b …]
